# Supplementary material for: Codon modification of Tuba1a alters mRNA levels and causes a severe neurodevelopmental phenotype in mice
Source: Sci Rep. 2023 Jan 21;13:1215. doi: 10.1038/s41598-023-27782-2 (PMC9867703; doi:10.1038/s41598-023-27782-2)
Supplement: Supplementary file 2 — Supplementary Information 2. [file 41598_2023_27782_MOESM2_ESM.xlsx]

## Sheet: Sheet1
Summary of statistical analysis
Panel:	FIGURE 3
A-D	Quantification of Ctip2-positive cell layer thickness in R402H Tuba1a (wt) E16.5 cortices
	ANOVA table, one-way ANOVA	SS	DF	MS	F (DFn, DFd)	P value
	Genotype	170	2	85.02	F (2, 12) = 1.035	0.3849
	Residuals	1218	12	101.5
	Tukey's multiple comparisons test	Mean Diff	95.00% CI of diff	Significant?	Summary	Adjusted P Value
	+/+ vs. R402Hwt/+	-8.001	-23.29 to 7.292	No	ns	0.3737
	+/+ vs. R402Hwt/R402Hwt	-2.269	-17.56 to 13.02	No	ns	0.9179
	R402Hwt/+ vs. R402Hwt/R402Hwt	5.732	-9.561 to 21.03	No	ns	0.5908
E-H	Quantification of Ctip2-positive cell layer thickness in R402H Tuba1a (modified) E16.5 cortices
	ANOVA table, one-way ANOVA	SS	DF	MS	F (DFn, DFd)	P value
	Genotype	1269	2	634.6	F (2, 12) = 6.252	0.0138
	Residuals	1218	12	101.5
	Tukey's multiple comparisons test	Mean Diff	95.00% CI of diff	Significant?	Summary	Adjusted P Value
	+/+ vs. R402Hmod/+	4.992	-12.01 to 21.99	No	ns	0.7199
	+/+ vs. R402Hmod/R402Hmod	21.52	4.524 to 38.52	Yes	*	0.0141
	R402Hmod/+ vs. R402Hmod/R402Hmod	16.53	-0.4677 to 33.53	No	ns	0.0569
I-L	Quantification of Pax6-positive cell layer thickness in R402H Tuba1a (wt) E16.5 cortices
	ANOVA table, one-way ANOVA	SS	DF	MS	F (DFn, DFd)	P value
	Genotype	58.83	2	29.42	F (2, 12) = 0.2557	0.7785
	Residuals	1381	12	115
	Tukey's multiple comparisons test	Mean Diff	95.00% CI of diff	Significant?	Summary	Adjusted P Value
	+/+ vs. R402Hwt/+	-4.071	-22.17 to 14.03	No	ns	0.8227
	+/+ vs. R402Hwt/R402Hwt	-4.32	-22.42 to 13.78	No	ns	0.8031
	R402Hwt/+ vs. R402Hwt/R402Hwt	-0.249	-18.35 to 17.85	No	ns	0.9993
M-P	Quantification of Pax6-positive cell layer thickness in R402H Tuba1a (modified) E16.5 cortices
	ANOVA table, one-way ANOVA	SS	DF	MS	F (DFn, DFd)	P value
	Genotype	2043	2	1022	F (2, 12) = 8.072	0.006
	Residuals	1519	12	126.6
	Tukey's multiple comparisons test	Mean Diff	95.00% CI of diff	Significant?	Summary	Adjusted P Value
	+/+ vs. R402Hmod/+	4.237	-14.75 to 23.22	No	ns	0.8251
	+/+ vs. R402Hmod/R402Hmod	26.6	7.621 to 45.59	Yes	**	0.0074
	R402Hmod/+ vs. R402Hmod/R402Hmod	22.37	3.384 to 41.35	Yes	*	0.0214
Panel:	FIGURE 4
A-D	Quantification of caspase-3-positive cell layer thickness in R402H Tuba1a (wt) E16.5 cortices
	ANOVA table, one-way ANOVA	SS	DF	MS	F (DFn, DFd)	P value
	Genotype	0.1333	2	0.06667	F (2, 12) = 0.2368	0.7927
	Residuals	3.378	12	0.2815
	Tukey's multiple comparisons test	Mean Diff	95.00% CI of diff	Significant?	Summary	Adjusted P Value
	+/+ vs. R402Hwt/+	2e-08	-0.8952 to 0.8952	No	ns	>0.9999
	+/+ vs. R402Hwt/R402Hwt	-0.2	-1.095 to 0.6952	No	ns	0.8248
	R402Hwt/+ vs. R402Hwt/R402Hwt	-0.2	-1.095 to 0.6952	No	ns	0.8248
E-H	Quantification of caspase-3-positive cell layer thickness in R402H Tuba1a (wt) E16.5 cortices
	ANOVA table, Brown-Forsythe and Welch ANOVA tests
	Brown-Forsythe ANOVA test
	F* (DFn, DFd)	112.8 (2.000, 4.322)
	P value	0.0002
	P value summary	***
	Significant diff. among means (P < 0.05)?	Yes
	Welch's ANOVA test
	W (DFn, DFd)	53.10 (2.000, 7.126)
	P value	<0.0001
	P value summary	****
	Significant diff. among means (P < 0.05)?	Yes
	Dunnett's T3 multiple comparisons test	Mean Diff	95.00% CI of diff	Significant?	Summary	Adjusted P Value
	+/+ vs. R402Hmod/+	1.94e-06	-2.824 to 2.824	No	ns	>0.9999
	+/+ vs. R402Hmod/R402Hmod	-44.67	-63.92 to -25.41	Yes	**	0.0011
	R402Hmod/+ vs. R402Hmod/R402Hmod	-44.67	-63.88 to -25.45	Yes	**	0.0011
Panel:	FIGURE 5
A-D	Quantification of the mRNA levels of α-tubulin in R402H Tuba1a (wt) E16.5 cortices
	ANOVA table, two-way repeated measures ANOVA	SS	DF	MS	F (DFn, DFd)	P value
	Interaction	850.7	6	141.8	F (6, 36) = 1,188	P=0,3347
	α-tubulin genes	107659	3	35886	F (3, 36) = 300,7	P<0,0001
	Genotype	256.5	2	128.3	F (2, 12) = 0,7912	P=0,4756
	Subject	1945	12	162.1	F (12, 36) = 1,358	P=0,2307
	Residual	4297	36	119.3
	Tukey's multiple comparisons test	Mean Diff	95.00% CI of diff	Significant?	Summary	Adjusted P Value
	Tuba1a
	+/+ vs. R402Hwt/+	20.91	3,469 to 38,35	Yes	*	0.0152
	+/+ vs. R402Hwt/R402Hwt	10.28	-7,166 to 27,72	No	ns	0.3363
	R402Hwt/+ vs. R402Hwt/R402Hwt	-10.63	-28,08 to 6,807	No	ns	0.312
	Tuba1b
	+/+ vs. R402Hwt/+	-0.8275	-18,27 to 16,61	No	ns	0.9928
	+/+ vs. R402Hwt/R402Hwt	-2.322	-19,76 to 15,12	No	ns	0.9445
	R402Hwt/+ vs. R402Hwt/R402Hwt	-1.495	-18,94 to 15,95	No	ns	0.9766
	Tuba1c
	+/+ vs. R402Hwt/+	0.03226	-17,41 to 17,47	No	ns	>0,9999
	+/+ vs. R402Hwt/R402Hwt	0.05554	-17,39 to 17,50	No	ns	>0,9999
	R402Hwt/+ vs. R402Hwt/R402Hwt	0.02328	-17,42 to 17,47	No	ns	>0,9999
	Tuba4a
	+/+ vs. R402Hwt/+	0.00632	-17,44 to 17,45	No	ns	>0,9999
	+/+ vs. R402Hwt/R402Hwt	0.02048	-17,42 to 17,46	No	ns	>0,9999
	R402Hwt/+ vs. R402Hwt/R402Hwt	0.01416	-17,43 to 17,46	No	ns	>0,9999
E-H	Quantification of the mRNA levels of α-tubulin in R402H Tuba1a (modified) E16.5 cortices
	ANOVA table, two-way repeated measures ANOVA	SS	DF	MS	F (DFn, DFd)	P value
	Interaction	22354	6	3726	F (6, 36) = 22,09	P<0,0001
	α-tubulin genes	44346	3	14782	F (3, 36) = 87,63	P<0,0001
	Genotype	6965	2	3483	F (2, 12) = 16,83	P=0,0003
	Subject	2483	12	206.9	F (12, 36) = 1,227	P=0,3034
	Residual	6073	36	168.7
	Tukey's multiple comparisons test	Mean Diff	95.00% CI of diff	Significant?	Summary	Adjusted P Value
	Tuba1a
	+/+ vs. R402Hmod/+	44.58	24,16 to 65,00	Yes	****	<0,0001
	+/+ vs. R402Hmod/R402Hmod	107.7	87,24 to 128,1	Yes	****	<0,0001
	R402Hmod/+ vs. R402Hmod/R402Hmod	63.08	42,66 to 83,51	Yes	****	<0,0001
	Tuba1b
	+/+ vs. R402Hmod/+	2.712	-17,71 to 23,13	No	ns	0.9448
	+/+ vs. R402Hmod/R402Hmod	-1.898	-22,32 to 18,52	No	ns	0.9725
	R402Hmod/+ vs. R402Hmod/R402Hmod	-4.61	-25,03 to 15,81	No	ns	0.849
	Tuba1c
	+/+ vs. R402Hmod/+	0.1214	-20,30 to 20,54	No	ns	0.9999
	+/+ vs. R402Hmod/R402Hmod	-0.4168	-20,84 to 20,00	No	ns	0.9987
	R402Hmod/+ vs. R402Hmod/R402Hmod	-0.5382	-20,96 to 19,88	No	ns	0.9978
	Tuba4a
	+/+ vs. R402Hmod/+	0.01695	-20,40 to 20,44	No	ns	>0,9999
	+/+ vs. R402Hmod/R402Hmod	0.04317	-20,38 to 20,46	No	ns	>0,9999
	R402Hmod/+ vs. R402Hmod/R402Hmod	0.02622	-20,40 to 20,45	No	ns	>0,9999
